# Supplementary material for: The Performance and Clinical Applicability of HER2 Digital Image Analysis in Breast Cancer: A Systematic Review
Source: Cancers (Basel). 2024 Aug 3;16(15):2761. doi: 10.3390/cancers16152761 (PMC11311684; doi:10.3390/cancers16152761)
Supplement: Supplementary file 1 [file cancers-16-02761-s001.zip]

Archive with 3 entries (3 files):
- Supplemental Table S1-search_strategy.pdf
- Supplemental Table S2-Evaluation_crit.pdf
- Supplemental Table S3-Augmentation.pdf
